# Supplementary material for: 7p22.2 Microduplication: A Pathogenic CNV?
Source: Genes (Basel). 2023 Jun 19;14(6):1292. doi: 10.3390/genes14061292 (PMC10297997; doi:10.3390/genes14061292)
Supplement: Supplementary file 1 [file genes-14-01292-s001.zip]

Archive with 1 entries (1 files):
- genes-2440309-supplementary.pdf
